# Supplementary material for: Motivations and segmentation of instagram users as a social network site: Their sociodemographic profiles, satisfaction and loyalty
Source: PLoS One. 2026 Jul 30;21(7):e0354487. doi: 10.1371/journal.pone.0354487 (PMC13423056; doi:10.1371/journal.pone.0354487)
Supplement: S1 Data — (XLSX) [file pone.0354487.s003.xlsx]

## Sheet: Motivation Instagram
V3.1	V3.2	V3.3	V3.4	V3.5	V3.6	V3.7	V3.8	V3.9	V3.10	V3.11	V3.12	V3.13	V3.14	V3.15	V3.16	V3.17	V3.18	V3.19	V3.20	V3.21	V3.22	V3.23	V4.1	V4.2	gender	age	marital_status	educational level	occupation	monthly income	usage time
To be noticed by others	To become popular	To share personal information with others	To express my true self (who I really am)	To provide "visual status updates" to my friends	To take stylish photos and save them online	To forget my problems	To avoid loneliness	To escape reality	To relax	To receive updates about close friends and family	To stay in touch with friends who are far away	To communicate with friends and family	To maintain good relationships with others (for networking)	To record my journeys (e.g., travel) through a photo map	To create personal blogs	To record daily events through photographs	To remember and commemorate special events	To create art	To showcase my photography skills	To find people with whom I share common interests	To explore a variety of stylish photos	To search for photos related to my interests	Rate your level of satisfaction with Instagram as a social network.	Satisfaction with using Instagram as a social network	What is your gender?	What is your age?	What is your marital status?	What is your education level?	What is your occupation?	What is your monthly income?	How long do you spend using Instagram?
3	3	3	3	3	3	3	3	3	3	3	3	3	3	3	3	3	3	3	3	3	3	3	3	3	male	between 18 and 23 years	single	university	student	less than US$ 500	more than 60 min
2	2	3	3	3	3	4	1	2	2	2	5	5	2	4	3	3	5	3	3	2	2	3	4	3	female	between 18 and 23 years	single	postgraduate /doctoral	student	from US$500 to US$1000	from 10 min to 30 min
2	2	2	3	2	2	2	2	2	2	2	3	3	2	2	2	2	2	4	2	2	3	2	2	2	male	between 24 and 29 years	single	high school	private employee	from US$500 to US$1000	less than 10 min
1	4	3	5	5	5	5	5	5	5	1	1	2	5	5	5	5	5	5	4	5	5	5	5	5	male	between 18 and 23 years	single	university	student	less than US$ 500	from 10 min to 30 min
1	1	3	3	3	3	2	2	2	5	5	5	5	4	5	5	2	3	3	4	4	3	4	4	4	female	between 18 and 23 years	single	university	private employee	less than US$ 500	more than 60 min
1	1	2	3	3	5	3	1	1	5	4	5	5	3	4	3	4	4	4	4	3	4	3	3	5	female	between 18 and 23 years	single	university	public employee	from US$500 to US$1000	less than 10 min
3	3	3	5	3	5	1	1	1	3	5	5	5	5	5	4	4	5	5	3	4	3	4	5	5	male	between 18 and 23 years	single	university	student	less than US$ 500	from 31 min to 60 min
4	4	4	4	4	4	4	4	4	4	4	4	4	4	4	4	4	4	4	4	4	4	4	4	4	male	between 24 and 29 years	single	university	public employee	from US$500 to US$1000	from 31 min to 60 min
3	4	3	4	3	4	3	4	4	4	4	5	5	5	4	5	5	4	5	4	4	4	4	4	5	female	between 24 and 29 years	married	postgraduate /doctoral	private employee	from US$500 to US$1000	from 31 min to 60 min
4	4	5	5	5	3	4	4	5	5	4	5	5	4	4	4	4	4	5	5	4	4	4	4	5	male	between 30 and 35 years	married	postgraduate /doctoral	private employee	from US$1000 to US$1500	from 31 min to 60 min
4	4	3	5	5	4	5	4	5	4	5	4	5	4	5	4	5	4	5	4	5	4	5	5	5	female	between 36 and 41 years	married	postgraduate /doctoral	private employee	from US$1000 to US$1500	more than 60 min
2	2	2	2	3	4	3	1	2	3	4	4	4	2	2	3	4	4	3	3	4	3	4	3	3	male	between 24 and 29 years	single	university	private employee	from US$500 to US$1000	more than 60 min
5	5	5	5	5	5	1	1	1	5	5	5	5	5	5	5	5	5	5	5	5	5	5	5	5	female	between 30 and 35 years	single	high school	student	less than US$ 500	more than 60 min
2	1	1	1	3	4	1	1	1	4	4	4	1	3	4	4	5	5	3	4	3	4	4	4	5	male	between 18 and 23 years	single	university	student	less than US$ 500	more than 60 min
1	1	1	2	2	2	2	1	2	2	3	3	2	3	1	1	3	3	3	1	2	1	1	3	3	female	between 24 and 29 years	single	university	business owner	less than US$ 500	from 31 min to 60 min
5	4	5	4	5	4	5	4	5	4	5	4	5	4	5	4	5	4	5	4	5	5	4	4	4	male	between 30 and 35 years	single	postgraduate /doctoral	private employee	from US$500 to US$1000	from 31 min to 60 min
4	5	4	5	4	5	4	5	4	5	4	5	4	5	5	5	3	3	4	3	4	3	4	3	4	female	between 24 and 29 years	married	university	private employee	from US$500 to US$1000	more than 60 min
4	3	5	4	5	4	4	4	5	4	5	4	3	3	4	5	4	4	3	4	5	4	4	4	5	female	between 24 and 29 years	single	university	private employee	from US$500 to US$1000	more than 60 min
4	5	4	5	4	5	4	5	4	5	4	5	4	4	4	4	4	4	3	3	4	5	4	4	5	male	between 18 and 23 years	single	university	student	less than US$ 500	more than 60 min
4	4	4	3	3	3	4	5	4	4	5	4	3	3	3	4	5	4	3	3	4	3	4	4	5	female	between 30 and 35 years	married	postgraduate /doctoral	public employee	from US$500 to US$1000	from 31 min to 60 min
3	3	3	3	2	3	1	1	2	3	3	3	3	3	1	1	1	1	1	1	3	3	3	3	3	female	between 36 and 41 years	single	postgraduate /doctoral	business owner	from US$1000 to US$1500	more than 60 min
4	4	5	4	5	4	3	2	4	3	4	5	4	3	4	4	4	4	4	4	3	3	4	4	4	male	between 36 and 41 years	married	postgraduate /doctoral	private employee	from US$500 to US$1000	from 31 min to 60 min
4	4	4	4	4	4	4	4	4	4	4	4	4	4	4	4	4	4	4	4	4	4	4	4	4	male	between 30 and 35 years	married	postgraduate /doctoral	private employee	from US$1000 to US$1500	more than 60 min
4	4	4	4	4	4	4	4	4	4	4	4	4	4	4	4	4	4	4	3	4	3	4	4	4	female	between 18 and 23 years	single	university	student	less than US$ 500	more than 60 min
4	5	5	4	5	4	5	4	5	5	5	4	4	5	4	5	5	4	4	5	4	5	5	4	5	male	between 24 and 29 years	married	university	private employee	from US$500 to US$1000	from 31 min to 60 min
3	3	3	2	2	3	3	3	3	2	2	3	3	2	2	2	2	3	3	3	3	2	2	4	3	female	more than 41 years	married	university	business owner	less than US$ 500	more than 60 min
3	3	3	3	3	2	2	3	2	3	3	3	2	2	2	3	3	3	2	2	2	3	3	3	3	female	between 36 and 41 years	single	high school	business owner	from US$500 to US$1000	from 31 min to 60 min
2	2	2	2	2	3	3	3	2	3	2	2	2	2	3	3	2	3	2	2	2	2	3	4	4	male	between 24 and 29 years	single	high school	business owner	from US$500 to US$1000	from 10 min to 30 min
4	5	4	5	4	4	5	4	4	4	4	5	5	5	4	4	4	4	4	4	4	4	4	3	3	male	between 24 and 29 years	single	university	public employee	from US$500 to US$1000	more than 60 min
4	5	4	5	4	4	4	4	5	5	5	4	4	4	5	4	4	5	4	5	4	4	5	3	4	female	between 18 and 23 years	single	university	student	less than US$ 500	from 31 min to 60 min
4	5	4	5	4	4	5	4	4	5	4	4	5	4	5	4	4	4	4	5	4	4	4	4	5	male	between 24 and 29 years	single	university	private employee	from US$500 to US$1000	more than 60 min
4	4	4	4	4	4	4	4	4	4	4	4	4	4	4	4	4	4	4	4	4	4	4	4	4	male	between 24 and 29 years	single	university	student	less than US$ 500	more than 60 min
4	5	5	5	4	3	3	3	4	4	4	3	2	4	4	4	4	4	4	4	3	4	3	4	4	female	between 24 and 29 years	single	university	private employee	from US$500 to US$1000	more than 60 min
3	4	4	4	5	4	3	4	5	4	3	4	5	4	3	4	5	4	3	4	5	4	4	4	5	male	between 24 and 29 years	single	university	private employee	from US$500 to US$1000	more than 60 min
4	4	4	4	4	4	4	3	4	3	4	3	5	3	5	4	5	4	4	4	5	4	4	4	5	female	between 24 and 29 years	single	university	private employee	from US$500 to US$1000	more than 60 min
5	4	3	5	4	3	5	4	3	5	4	3	5	4	3	5	4	3	5	4	3	5	4	5	4	male	between 30 and 35 years	married	postgraduate /doctoral	private employee	from US$1000 to US$1500	more than 60 min
3	4	5	4	5	4	4	5	4	5	4	3	4	5	4	4	4	4	4	4	4	5	4	4	5	female	between 30 and 35 years	married	university	public employee	from US$500 to US$1000	from 31 min to 60 min
4	5	4	5	4	5	4	5	4	5	4	5	4	5	4	5	4	5	4	5	4	4	5	3	4	male	between 24 and 29 years	single	university	student	less than US$ 500	more than 60 min
4	5	4	5	4	4	5	4	4	4	4	5	4	4	5	4	4	5	4	5	4	4	3	3	3	male	between 24 and 29 years	single	university	private employee	from US$500 to US$1000	more than 60 min
4	5	4	5	3	3	4	4	4	3	4	3	4	3	4	3	4	3	4	3	4	3	4	4	4	male	between 18 and 23 years	single	university	private employee	less than US$ 500	more than 60 min
4	3	4	5	4	3	3	4	3	4	4	5	5	4	4	3	4	4	4	4	4	4	4	3	4	female	between 30 and 35 years	married	postgraduate /doctoral	private employee	from US$500 to US$1000	from 31 min to 60 min
4	5	4	5	4	5	4	3	3	4	5	4	3	4	5	4	3	4	5	4	3	4	5	4	5	male	between 30 and 35 years	married	postgraduate /doctoral	public employee	from US$500 to US$1000	more than 60 min
4	5	4	5	5	5	4	4	4	4	3	4	3	4	4	4	4	3	3	4	4	3	4	3	4	male	between 24 and 29 years	single	university	private employee	less than US$ 500	more than 60 min
4	4	5	5	5	4	5	4	4	5	4	4	3	3	4	3	3	4	4	4	4	5	5	4	5	male	between 18 and 23 years	single	university	private employee	less than US$ 500	more than 60 min
4	5	5	4	5	4	5	4	5	4	5	4	4	4	4	5	4	5	5	4	5	4	5	4	5	female	between 24 and 29 years	married	postgraduate /doctoral	public employee	from US$500 to US$1000	more than 60 min
4	5	4	5	4	5	4	5	4	5	4	5	4	5	4	5	4	5	4	5	4	5	4	4	4	female	between 36 and 41 years	married	postgraduate /doctoral	private employee	from US$1000 to US$1500	from 31 min to 60 min
4	5	4	5	4	5	4	5	4	5	4	3	3	3	3	3	4	4	5	4	4	3	4	3	4	male	between 24 and 29 years	single	university	private employee	from US$500 to US$1000	more than 60 min
3	4	5	3	4	5	3	4	5	5	4	4	5	4	3	4	5	4	3	4	5	4	5	3	4	male	between 18 and 23 years	single	university	student	less than US$ 500	more than 60 min
4	5	4	3	4	5	4	4	5	4	5	4	5	4	5	4	5	5	4	4	5	4	5	3	5	male	between 18 and 23 years	single	university	private employee	from US$500 to US$1000	more than 60 min
3	4	5	3	4	5	4	3	4	5	4	3	4	5	4	3	4	5	4	3	4	5	4	4	5	female	between 24 and 29 years	married	university	private employee	from US$500 to US$1000	more than 60 min
4	5	4	5	4	5	4	5	4	5	4	5	4	5	4	5	4	5	4	5	4	5	4	4	5	male	between 30 and 35 years	married	postgraduate /doctoral	private employee	from US$500 to US$1000	more than 60 min
4	5	4	5	4	5	4	5	4	5	4	5	4	5	4	5	4	5	4	5	4	5	4	4	5	female	between 30 and 35 years	married	postgraduate /doctoral	business owner	from US$1000 to US$1500	more than 60 min
3	2	3	3	3	2	2	1	1	3	3	4	4	4	3	3	3	3	3	2	3	2	3	4	4	male	more than 41 years	married	postgraduate /doctoral	public employee	more than US$1500	from 10 min to 30 min
1	1	2	1	1	1	1	1	1	2	2	1	2	3	1	4	2	1	1	1	4	1	2	4	4	male	more than 41 years	married	postgraduate /doctoral	private employee	more than US$1500	from 10 min to 30 min
2	2	3	4	3	4	4	4	4	5	4	3	4	4	5	1	5	4	1	5	1	5	5	4	5	male	between 18 and 23 years	single	university	student	less than US$ 500	from 31 min to 60 min
1	1	3	4	4	5	1	1	5	4	5	3	1	3	4	4	4	4	4	4	3	3	4	3	3	female	between 36 and 41 years	married	postgraduate /doctoral	private employee	from US$500 to US$1000	more than 60 min
2	2	3	1	5	5	3	1	1	4	2	3	4	2	5	5	3	4	1	3	2	1	1	4	4	female	between 30 and 35 years	married	postgraduate /doctoral	private employee	from US$1000 to US$1500	more than 60 min
4	5	4	5	4	5	4	5	4	5	4	5	4	5	4	5	4	5	4	5	4	5	4	4	5	male	between 18 and 23 years	single	university	private employee	less than US$ 500	more than 60 min
4	5	4	5	4	5	4	5	4	5	4	5	4	5	4	5	4	5	4	5	5	4	5	4	4	male	between 18 and 23 years	single	university	student	less than US$ 500	more than 60 min
4	5	4	5	4	5	5	5	5	4	4	4	4	4	5	4	5	4	4	4	4	4	4	4	4	female	between 24 and 29 years	single	university	private employee	from US$500 to US$1000	more than 60 min
4	5	4	5	4	5	4	5	4	5	4	5	4	5	4	5	4	5	4	4	4	4	4	4	5	male	between 18 and 23 years	single	university	private employee	from US$500 to US$1000	more than 60 min
4	4	4	4	4	4	4	4	5	5	5	5	4	3	4	3	3	4	5	4	4	4	5	3	4	female	between 24 and 29 years	single	university	business owner	from US$1000 to US$1500	more than 60 min
5	4	5	4	5	4	5	4	4	4	4	4	4	5	5	5	3	3	3	3	3	4	5	4	4	male	between 24 and 29 years	single	university	private employee	from US$500 to US$1000	more than 60 min
3	4	4	2	4	4	3	3	2	4	4	5	5	3	4	2	2	4	3	2	4	4	4	5	5	female	between 36 and 41 years	married	university	private employee	from US$500 to US$1000	from 31 min to 60 min
1	1	2	2	3	3	2	2	2	3	3	3	3	3	3	3	3	3	1	2	3	3	3	3	3	female	between 30 and 35 years	single	postgraduate /doctoral	private employee	more than US$1500	more than 60 min
5	5	5	5	5	5	5	5	5	5	5	5	5	5	5	5	5	5	5	5	5	5	5	5	5	female	more than 41 years	married	postgraduate /doctoral	public employee	from US$1000 to US$1500	less than 10 min
1	1	4	1	3	2	1	1	1	3	4	4	3	3	3	3	1	4	2	4	3	2	4	4	4	female	between 30 and 35 years	married	postgraduate /doctoral	public employee	from US$500 to US$1000	from 10 min to 30 min
1	1	1	1	2	3	1	1	1	5	4	5	4	3	2	1	1	4	1	1	1	4	4	3	2	female	between 36 and 41 years	other	postgraduate /doctoral	private employee	from US$1000 to US$1500	from 31 min to 60 min
4	4	4	5	5	5	4	4	4	4	4	4	5	4	4	4	5	4	5	4	4	4	4	4	4	female	between 30 and 35 years	married	postgraduate /doctoral	private employee	from US$500 to US$1000	more than 60 min
3	3	3	4	5	5	4	3	4	4	4	4	4	4	3	3	5	5	5	5	5	4	4	4	5	female	between 24 and 29 years	single	university	public employee	from US$500 to US$1000	more than 60 min
4	5	4	5	4	5	4	5	4	4	4	3	3	3	3	4	4	4	4	3	4	3	3	5	5	male	between 18 and 23 years	single	university	student	less than US$ 500	more than 60 min
3	2	2	2	3	4	1	1	1	3	2	2	1	1	1	1	2	2	3	4	4	4	4	5	5	female	between 30 and 35 years	single	university	private employee	from US$500 to US$1000	from 10 min to 30 min
2	2	2	2	2	5	2	2	2	5	5	5	2	2	2	2	2	5	2	2	2	2	2	5	5	female	more than 41 years	single	postgraduate /doctoral	private employee	from US$500 to US$1000	less than 10 min
1	1	1	1	1	2	1	1	1	3	1	2	2	2	2	1	1	3	3	1	3	1	3	3	3	female	between 18 and 23 years	single	university	student	less than US$ 500	from 10 min to 30 min
1	1	1	1	1	1	3	1	1	3	2	3	2	1	1	1	1	1	1	1	1	1	1	3	3	male	between 36 and 41 years	married	postgraduate /doctoral	private employee	more than US$1500	from 10 min to 30 min
2	2	2	2	5	5	1	1	1	2	2	3	2	1	2	1	2	2	2	2	3	3	3	4	4	male	between 30 and 35 years	single	postgraduate /doctoral	private employee	less than US$ 500	from 10 min to 30 min
1	1	1	1	1	3	5	1	1	5	1	1	1	1	1	1	1	1	1	1	1	5	5	4	4	male	between 24 and 29 years	married	university	private employee	less than US$ 500	from 10 min to 30 min
5	5	2	3	5	5	2	1	1	5	3	3	2	3	5	1	5	5	5	5	5	5	5	5	5	male	more than 41 years	married	university	private employee	from US$1000 to US$1500	from 10 min to 30 min
1	1	1	1	1	1	1	1	1	1	1	1	1	1	1	1	1	1	1	1	1	1	1	3	3	female	more than 41 years	married	university	business owner	from US$500 to US$1000	from 10 min to 30 min
1	1	1	4	1	2	5	3	3	5	3	3	2	1	1	1	2	3	4	4	4	4	4	3	3	female	between 30 and 35 years	single	postgraduate /doctoral	private employee	from US$500 to US$1000	more than 60 min
1	1	2	1	1	1	2	1	1	2	3	3	2	2	1	1	2	1	1	2	1	1	2	3	3	female	between 24 and 29 years	single	university	student	less than US$ 500	from 31 min to 60 min
1	1	4	1	3	1	1	1	2	2	4	4	4	1	3	1	1	1	2	2	3	2	1	3	3	female	between 30 and 35 years	single	postgraduate /doctoral	private employee	from US$500 to US$1000	from 31 min to 60 min
1	1	1	1	1	2	1	1	1	5	1	1	1	1	5	1	1	2	2	2	2	5	5	4	4	female	between 30 and 35 years	single	postgraduate /doctoral	business owner	less than US$ 500	from 31 min to 60 min
5	5	3	2	5	5	1	1	1	1	3	4	2	5	3	3	3	3	4	5	5	5	5	5	5	male	between 30 and 35 years	married	high school	private employee	from US$500 to US$1000	more than 60 min
5	5	4	3	5	5	1	1	1	5	1	1	2	1	5	5	5	5	1	1	1	2	1	4	4	female	between 24 and 29 years	single	university	student	less than US$ 500	from 10 min to 30 min
4	5	4	5	4	5	5	5	4	3	3	3	4	4	4	4	4	4	4	4	4	4	4	4	5	female	between 24 and 29 years	single	university	private employee	from US$500 to US$1000	more than 60 min
4	4	4	4	4	3	3	4	5	4	3	4	5	4	3	4	5	4	4	4	4	3	4	4	5	male	between 36 and 41 years	married	postgraduate /doctoral	private employee	from US$1000 to US$1500	more than 60 min
4	5	4	5	4	4	3	4	4	3	4	5	4	3	4	5	4	3	4	5	4	3	4	4	5	female	between 24 and 29 years	married	university	public employee	from US$500 to US$1000	more than 60 min
4	5	4	3	4	5	4	3	4	5	4	3	4	5	4	3	4	5	4	3	4	5	4	3	5	male	between 30 and 35 years	married	university	private employee	from US$500 to US$1000	more than 60 min
4	3	4	4	4	3	4	4	3	4	3	4	3	4	3	4	3	4	3	4	3	4	3	4	5	female	between 24 and 29 years	single	university	private employee	from US$500 to US$1000	more than 60 min
4	5	4	5	4	5	4	4	4	4	4	4	4	4	4	4	4	4	4	4	4	4	4	3	3	male	between 24 and 29 years	single	university	private employee	from US$500 to US$1000	more than 60 min
4	5	4	5	4	3	4	3	3	3	3	4	4	4	3	4	3	4	4	3	4	3	4	4	4	male	between 24 and 29 years	single	university	public employee	from US$500 to US$1000	from 31 min to 60 min
3	3	4	4	4	3	4	4	4	4	4	3	4	3	5	5	5	5	5	4	4	4	4	3	4	female	between 18 and 23 years	single	university	student	less than US$ 500	more than 60 min
4	4	4	4	4	3	3	3	3	3	3	3	4	4	4	4	4	4	4	4	3	3	3	4	4	male	between 24 and 29 years	single	university	private employee	less than US$ 500	more than 60 min
5	4	3	4	5	3	5	5	4	4	5	4	4	5	4	5	4	5	3	5	4	4	5	5	4	male	between 18 and 23 years	single	university	student	less than US$ 500	from 10 min to 30 min
2	2	5	5	5	3	3	3	3	5	5	5	5	5	5	3	3	5	3	3	3	3	3	5	5	female	between 18 and 23 years	single	university	student	less than US$ 500	from 10 min to 30 min
2	1	2	1	1	1	5	3	2	5	5	3	2	1	2	2	2	2	2	2	3	2	2	5	5	female	between 18 and 23 years	single	university	student	less than US$ 500	from 31 min to 60 min
2	2	1	5	4	4	3	3	1	5	5	5	5	5	3	5	5	5	5	5	5	5	5	5	4	female	between 24 and 29 years	single	university	student	less than US$ 500	from 10 min to 30 min
3	2	1	1	1	3	3	3	3	3	3	3	3	3	2	1	1	3	1	1	3	1	1	5	5	male	between 18 and 23 years	single	high school	student	less than US$ 500	more than 60 min
1	5	5	2	5	5	1	1	3	2	5	5	2	5	5	5	5	5	5	5	4	5	5	5	5	female	between 18 and 23 years	single	university	student	less than US$ 500	from 31 min to 60 min
1	1	5	5	3	3	1	1	1	3	3	3	2	2	1	1	1	4	1	2	1	1	4	3	3	female	between 18 and 23 years	single	university	student	less than US$ 500	more than 60 min
2	2	3	3	2	2	3	3	3	3	5	3	4	3	3	1	2	2	1	1	1	2	1	4	4	female	between 18 and 23 years	single	university	student	less than US$ 500	from 31 min to 60 min
1	1	1	3	1	3	3	4	5	5	2	3	2	1	1	1	5	1	4	5	3	5	5	5	3	male	between 18 and 23 years	single	university	student	less than US$ 500	from 10 min to 30 min
2	3	4	3	2	2	2	1	1	4	4	3	3	3	3	1	3	3	3	3	3	3	3	3	3	female	between 18 and 23 years	single	university	student	less than US$ 500	from 10 min to 30 min
1	1	2	2	3	3	1	1	1	4	4	4	4	3	4	2	3	3	3	2	3	3	4	5	5	female	between 18 and 23 years	single	university	student	less than US$ 500	from 31 min to 60 min
1	3	3	3	3	3	1	1	1	2	3	3	3	3	4	1	3	3	1	1	1	1	1	5	5	female	between 18 and 23 years	single	university	student	less than US$ 500	more than 60 min
1	1	5	1	5	5	3	1	2	5	5	5	5	2	5	1	2	1	1	1	1	1	3	5	5	male	between 24 and 29 years	single	university	student	less than US$ 500	from 10 min to 30 min
3	1	1	2	2	1	2	1	1	3	3	1	1	1	1	1	1	1	1	1	3	1	3	5	5	female	between 24 and 29 years	single	university	student	less than US$ 500	more than 60 min
1	1	5	1	3	5	1	1	1	1	3	3	3	1	1	1	2	2	1	1	1	1	3	5	5	male	between 18 and 23 years	single	university	student	less than US$ 500	from 31 min to 60 min
3	5	3	4	5	5	1	2	3	3	3	5	5	5	5	2	4	5	3	5	5	5	5	5	5	female	between 24 and 29 years	single	university	student	less than US$ 500	more than 60 min
3	3	4	4	4	4	3	4	4	4	3	3	4	4	4	4	4	4	4	4	4	4	4	3	3	female	between 18 and 23 years	single	university	student	less than US$ 500	from 10 min to 30 min
1	1	1	1	2	1	1	1	1	2	3	3	3	3	1	1	1	1	1	1	1	1	2	4	4	female	between 18 and 23 years	single	university	student	less than US$ 500	from 10 min to 30 min
2	2	1	4	4	4	1	1	1	1	5	2	2	2	2	2	2	2	2	2	4	2	3	4	4	male	between 24 and 29 years	single	university	student	less than US$ 500	from 31 min to 60 min
4	4	4	4	4	4	3	1	1	4	4	4	1	4	4	4	4	4	4	4	4	4	4	4	4	female	between 18 and 23 years	single	university	student	less than US$ 500	from 10 min to 30 min
2	2	1	1	4	5	5	3	3	5	2	4	3	3	1	1	2	1	1	1	3	3	3	4	5	female	between 18 and 23 years	single	university	student	less than US$ 500	from 10 min to 30 min
3	2	3	2	3	4	3	1	1	2	3	5	4	3	5	2	3	5	1	1	2	4	5	5	5	female	between 18 and 23 years	single	university	student	less than US$ 500	more than 60 min
1	1	1	2	2	3	3	3	4	4	5	5	5	3	3	1	3	3	1	1	1	3	3	4	4	female	between 18 and 23 years	single	university	student	less than US$ 500	more than 60 min
1	1	1	1	1	1	3	1	1	3	3	2	1	2	2	1	2	3	1	1	3	3	3	4	4	female	between 24 and 29 years	single	university	student	less than US$ 500	more than 60 min
3	5	1	1	1	3	5	3	2	5	1	4	4	2	1	1	1	1	1	1	1	1	2	4	4	female	between 36 and 41 years	married	high school	business owner	less than US$ 500	from 10 min to 30 min
1	1	1	1	2	1	1	1	1	2	2	1	1	1	1	1	1	1	1	1	2	1	2	2	2	female	more than 41 years	single	university	private employee	from US$500 to US$1000	from 31 min to 60 min
2	2	2	2	2	3	3	2	2	5	5	5	4	5	2	2	2	3	1	1	1	3	4	5	5	female	between 18 and 23 years	single	university	student	less than US$ 500	more than 60 min
1	2	2	1	1	1	1	1	1	3	2	4	4	4	5	1	1	1	3	3	1	3	1	5	5	female	between 18 and 23 years	single	university	student	less than US$ 500	from 31 min to 60 min
4	5	2	1	2	5	1	1	1	4	2	4	4	2	4	5	3	3	4	3	1	1	4	5	5	female	between 18 and 23 years	single	university	student	less than US$ 500	from 31 min to 60 min
3	3	3	2	3	1	1	3	2	2	4	2	1	3	4	2	4	4	4	2	2	5	5	4	3	female	between 18 and 23 years	single	university	student	less than US$ 500	less than 10 min
3	3	3	3	2	3	3	2	3	3	2	2	3	3	2	2	1	3	2	1	3	1	2	4	4	female	between 24 and 29 years	single	university	student	less than US$ 500	less than 10 min
5	4	5	5	5	5	2	2	2	5	5	5	5	5	5	5	5	5	5	5	4	5	4	5	4	female	between 18 and 23 years	single	university	student	less than US$ 500	more than 60 min
1	1	3	1	2	1	1	1	1	1	1	1	3	1	1	1	1	1	1	1	1	1	1	2	1	male	more than 41 years	married	university	private employee	less than US$ 500	less than 10 min
1	1	2	3	2	2	2	3	3	3	2	3	3	3	2	3	3	3	3	3	3	3	3	5	5	male	between 18 and 23 years	single	university	student	less than US$ 500	more than 60 min
1	1	1	1	1	1	1	1	1	1	1	1	1	1	1	1	1	1	1	1	1	1	1	1	1	female	more than 41 years	married	university	private employee	less than US$ 500	less than 10 min
1	1	1	3	2	2	3	2	3	4	4	4	4	4	4	1	2	4	3	3	3	1	3	3	3	female	between 24 and 29 years	single	university	student	less than US$ 500	from 10 min to 30 min
1	1	2	2	2	2	1	1	2	2	2	2	1	1	1	1	1	1	1	1	1	2	2	3	2	female	between 18 and 23 years	single	university	student	less than US$ 500	from 31 min to 60 min
2	3	1	3	3	5	4	3	2	3	2	2	3	2	2	2	4	4	2	2	3	4	5	4	4	female	between 18 and 23 years	single	university	student	less than US$ 500	from 31 min to 60 min
2	1	2	2	1	1	1	1	1	1	1	1	1	1	1	1	1	1	1	1	1	1	1	4	4	male	between 24 and 29 years	single	university	private employee	from US$500 to US$1000	from 31 min to 60 min
1	1	1	1	1	1	1	1	1	1	1	1	1	1	1	1	1	1	1	1	1	1	1	5	5	female	between 18 and 23 years	single	university	student	less than US$ 500	from 10 min to 30 min
2	2	2	2	3	3	2	2	2	2	3	3	3	4	2	2	2	2	4	2	3	3	3	5	5	male	between 24 and 29 years	single	university	student	less than US$ 500	from 10 min to 30 min
1	1	1	1	1	3	4	4	4	4	3	2	2	2	1	1	1	1	1	1	4	4	5	3	3	male	between 18 and 23 years	single	university	student	less than US$ 500	more than 60 min
1	1	2	2	3	3	1	1	1	2	2	3	3	3	3	1	2	3	3	1	2	3	3	4	5	male	between 18 and 23 years	single	university	student	less than US$ 500	more than 60 min
3	4	1	2	4	4	1	1	2	3	3	3	3	3	4	4	4	4	4	4	4	4	3	5	5	male	between 18 and 23 years	single	university	student	less than US$ 500	more than 60 min
3	2	3	2	4	3	2	2	2	3	4	2	3	2	4	2	2	4	1	1	1	1	3	4	4	female	between 18 and 23 years	single	university	student	less than US$ 500	from 31 min to 60 min
5	5	2	2	2	4	1	1	1	3	2	2	2	1	5	2	5	5	5	5	5	5	5	3	1	male	between 18 and 23 years	single	high school	student	less than US$ 500	from 31 min to 60 min
2	1	1	1	2	3	3	1	2	2	3	3	3	3	1	1	3	2	3	1	3	3	3	3	3	female	between 18 and 23 years	other	university	student	less than US$ 500	less than 10 min
3	4	4	5	5	5	3	1	4	5	3	3	3	3	3	3	3	3	5	4	5	3	5	5	5	female	between 18 and 23 years	single	university	student	less than US$ 500	from 10 min to 30 min
1	3	1	3	3	3	3	3	3	3	3	3	3	1	3	1	1	3	1	1	3	3	3	4	4	female	between 18 and 23 years	single	university	student	less than US$ 500	from 10 min to 30 min
1	1	1	2	2	4	2	1	3	5	5	5	3	2	4	2	2	3	3	4	3	4	5	5	4	female	between 18 and 23 years	single	university	student	less than US$ 500	less than 10 min
4	4	5	5	5	5	1	1	1	4	5	5	5	5	5	1	5	5	2	2	2	5	5	5	5	female	between 24 and 29 years	single	university	student	less than US$ 500	more than 60 min
5	5	1	5	5	5	5	5	5	5	5	5	5	5	5	5	5	5	1	1	5	5	5	5	5	male	between 24 and 29 years	single	high school	private employee	from US$500 to US$1000	from 10 min to 30 min
1	1	3	1	3	3	3	1	1	1	3	4	3	3	3	1	1	3	1	1	3	2	3	3	4	male	between 18 and 23 years	single	university	student	less than US$ 500	from 10 min to 30 min
1	1	4	3	5	1	1	4	1	4	4	4	4	1	2	1	1	1	1	3	4	3	4	2	1	female	between 24 and 29 years	single	university	student	less than US$ 500	more than 60 min
1	1	1	1	1	1	1	1	1	1	5	5	5	5	5	1	5	5	1	1	1	1	5	4	3	female	more than 41 years	married	high school	business owner	from US$1000 to US$1500	from 10 min to 30 min
3	1	3	2	1	4	1	1	1	1	3	4	4	4	4	1	1	4	1	1	1	4	4	4	4	female	between 30 and 35 years	single	postgraduate /doctoral	public employee	from US$1000 to US$1500	from 31 min to 60 min
2	1	2	2	3	3	3	2	3	5	4	4	4	2	2	1	1	5	1	1	2	3	4	5	5	male	between 24 and 29 years	single	university	private employee	from US$500 to US$1000	from 31 min to 60 min
1	1	1	1	1	1	1	1	1	1	1	1	1	1	1	1	1	1	1	1	1	1	1	1	1	female	between 24 and 29 years	single	high school	student	less than US$ 500	less than 10 min
3	2	2	3	3	4	1	1	1	3	3	3	3	3	2	1	1	2	2	1	1	1	1	4	4	female	between 18 and 23 years	single	university	student	less than US$ 500	from 31 min to 60 min
1	1	3	1	4	4	5	5	4	5	3	3	4	5	1	1	1	1	4	5	1	3	3	4	1	female	between 36 and 41 years	single	university	private employee	more than US$1500	more than 60 min
2	4	3	3	1	5	1	1	1	5	2	4	4	1	5	5	5	5	1	1	1	1	1	4	4	female	between 24 and 29 years	single	university	student	less than US$ 500	less than 10 min
1	1	1	1	1	1	4	1	1	5	2	4	2	1	1	1	1	1	1	1	1	1	3	5	5	male	between 24 and 29 years	married	university	private employee	less than US$ 500	less than 10 min
1	1	2	1	3	3	1	1	1	1	3	4	3	1	1	1	1	1	1	3	1	1	1	3	3	female	between 30 and 35 years	married	postgraduate /doctoral	public employee	from US$500 to US$1000	less than 10 min
1	1	4	4	1	3	1	1	1	1	1	1	1	1	3	1	3	3	1	1	1	1	3	5	5	male	between 18 and 23 years	single	university	student	less than US$ 500	from 10 min to 30 min
1	1	2	1	1	2	1	1	1	4	2	2	2	2	1	1	1	3	2	1	2	3	3	2	3	female	between 30 and 35 years	single	university	private employee	from US$500 to US$1000	from 31 min to 60 min
3	3	3	3	3	3	1	1	1	3	3	3	3	3	3	3	3	3	3	3	3	3	3	5	5	female	more than 41 years	single	high school	private employee	less than US$ 500	less than 10 min
4	4	3	3	2	5	5	3	4	4	3	3	3	4	1	1	2	4	2	2	3	2	2	5	5	female	between 18 and 23 years	single	university	student	less than US$ 500	from 10 min to 30 min
3	2	1	3	4	4	3	2	2	2	4	4	4	4	2	2	3	3	3	2	3	3	3	4	3	male	between 24 and 29 years	single	postgraduate /doctoral	private employee	from US$500 to US$1000	more than 60 min
3	3	3	3	2	3	2	3	2	3	2	3	2	3	2	3	2	3	2	3	2	3	2	4	3	male	between 18 and 23 years	single	university	student	less than US$ 500	from 31 min to 60 min
2	2	3	3	4	3	3	3	3	4	4	4	4	3	5	3	3	4	1	1	3	3	4	4	4	male	between 18 and 23 years	single	university	student	less than US$ 500	from 10 min to 30 min
4	5	2	5	5	2	1	2	2	4	4	2	2	3	2	2	4	4	5	5	3	3	3	2	1	male	between 18 and 23 years	single	university	student	less than US$ 500	less than 10 min
3	2	4	3	4	2	2	2	2	3	4	4	4	2	3	1	1	4	1	1	4	1	4	5	4	male	between 18 and 23 years	single	university	student	less than US$ 500	from 31 min to 60 min
1	1	2	1	1	1	1	1	1	2	4	2	2	2	1	3	1	2	4	1	4	1	3	2	1	male	between 18 and 23 years	single	university	student	from US$500 to US$1000	from 10 min to 30 min
5	5	3	4	5	5	5	5	5	5	5	5	5	5	5	4	5	5	3	5	5	5	5	5	5	male	between 18 and 23 years	single	university	private employee	from US$500 to US$1000	more than 60 min
1	1	3	2	2	2	2	4	4	4	5	5	5	5	3	2	4	4	2	3	4	3	4	3	4	male	between 18 and 23 years	single	high school	student	less than US$ 500	more than 60 min
1	1	2	2	5	5	2	2	3	4	5	5	5	5	5	3	5	5	5	5	5	5	5	5	4	female	between 18 and 23 years	single	university	student	less than US$ 500	more than 60 min
3	3	3	3	3	3	3	3	3	3	3	3	3	3	3	3	3	3	3	3	3	3	3	4	4	female	between 18 and 23 years	single	university	student	less than US$ 500	more than 60 min
1	1	1	1	2	2	1	1	1	2	3	3	3	3	2	1	1	3	1	1	1	1	1	4	5	male	between 18 and 23 years	single	university	student	less than US$ 500	from 10 min to 30 min
5	5	5	5	5	5	5	5	5	5	5	5	5	5	5	5	5	5	5	5	5	5	5	5	5	female	between 18 and 23 years	single	university	student	less than US$ 500	more than 60 min
1	1	2	4	4	1	2	3	2	4	4	2	3	3	4	3	3	4	3	4	4	3	3	2	4	male	between 18 and 23 years	single	university	student	less than US$ 500	less than 10 min
1	1	2	3	3	4	3	3	4	4	4	5	5	4	3	4	3	5	1	4	2	2	4	5	5	female	between 18 and 23 years	single	university	student	from US$500 to US$1000	more than 60 min
1	1	1	1	1	1	1	1	3	4	4	4	4	1	1	3	1	2	2	1	1	1	1	3	1	male	between 18 and 23 years	single	university	student	less than US$ 500	from 10 min to 30 min
3	4	3	2	2	3	1	1	1	3	1	1	1	1	3	4	1	4	1	2	2	2	4	4	3	female	between 18 and 23 years	single	university	student	less than US$ 500	more than 60 min
2	2	2	5	5	4	3	2	4	4	4	3	2	2	1	4	3	5	1	1	1	1	2	4	4	female	between 18 and 23 years	single	university	student	less than US$ 500	more than 60 min
1	1	3	1	1	1	5	4	4	5	5	5	4	1	1	1	1	1	1	1	1	1	1	4	4	male	between 18 and 23 years	single	high school	student	less than US$ 500	less than 10 min
1	2	2	3	3	4	2	1	1	2	5	5	5	5	5	4	4	4	4	4	4	4	4	3	4	female	between 18 and 23 years	single	university	student	less than US$ 500	more than 60 min
1	1	1	1	1	1	1	1	1	1	2	1	1	1	1	1	1	1	1	1	1	1	1	2	2	female	between 18 and 23 years	single	university	student	less than US$ 500	from 31 min to 60 min
1	1	2	1	2	1	1	1	1	1	5	5	5	5	5	3	5	5	5	5	1	2	1	3	2	female	between 18 and 23 years	single	high school	student	less than US$ 500	from 10 min to 30 min
1	1	1	1	4	5	4	1	1	1	2	5	5	5	2	2	2	5	3	5	2	2	2	4	4	female	between 18 and 23 years	single	university	student	less than US$ 500	more than 60 min
2	2	1	2	2	3	3	3	3	3	3	3	3	3	3	2	3	3	2	3	3	4	4	3	4	male	between 18 and 23 years	single	university	student	from US$500 to US$1000	more than 60 min
1	1	1	1	1	3	2	2	2	4	3	4	4	4	4	2	2	4	2	1	1	4	4	4	4	male	between 18 and 23 years	single	university	student	less than US$ 500	more than 60 min
1	1	1	1	1	1	5	5	4	5	4	5	5	5	3	1	1	4	2	1	3	2	5	3	4	male	between 18 and 23 years	single	university	student	less than US$ 500	more than 60 min
3	3	3	3	4	5	3	3	3	3	5	5	5	5	3	3	5	5	5	5	5	5	5	3	4	male	between 18 and 23 years	single	university	student	less than US$ 500	less than 10 min
3	2	3	2	2	3	3	3	3	3	3	3	3	3	3	3	3	3	3	3	3	3	3	3	3	male	between 18 and 23 years	single	high school	student	from US$500 to US$1000	from 31 min to 60 min
1	1	1	1	1	1	3	4	5	5	4	3	3	1	1	1	1	1	1	1	1	1	5	5	2	male	between 18 and 23 years	single	university	student	less than US$ 500	more than 60 min
4	4	2	1	5	5	1	1	1	3	3	3	3	3	4	1	1	5	1	1	1	1	3	5	5	male	between 24 and 29 years	other	high school	student	less than US$ 500	more than 60 min
1	1	5	5	5	5	3	5	3	3	5	5	5	3	3	2	3	3	1	2	2	2	3	4	4	female	between 30 and 35 years	married	university	student	less than US$ 500	from 31 min to 60 min
2	1	1	1	1	1	1	1	1	1	2	5	4	5	1	1	2	4	1	1	5	4	5	4	4	female	between 18 and 23 years	single	university	student	from US$500 to US$1000	from 31 min to 60 min
2	2	3	3	2	2	2	2	2	3	3	2	1	2	2	2	3	1	1	1	1	2	2	4	4	female	between 18 and 23 years	single	university	student	less than US$ 500	from 10 min to 30 min
2	3	3	3	5	4	4	5	4	5	5	5	5	5	5	5	5	5	5	3	5	5	5	5	5	male	between 18 and 23 years	single	high school	student	less than US$ 500	from 31 min to 60 min
1	1	1	1	1	1	1	1	1	4	5	5	5	5	2	1	1	1	1	1	5	1	5	5	4	female	between 18 and 23 years	single	university	student	less than US$ 500	from 10 min to 30 min
1	1	3	1	2	1	1	1	1	2	2	2	2	1	1	1	1	1	1	1	1	1	1	3	3	male	between 18 and 23 years	single	university	student	less than US$ 500	more than 60 min
4	4	4	4	4	4	4	4	4	4	4	4	4	4	4	4	4	4	4	4	4	4	4	3	3	male	between 18 and 23 years	single	university	student	less than US$ 500	from 31 min to 60 min
1	1	1	1	1	1	1	1	1	2	2	5	3	3	1	1	1	1	1	1	1	1	2	4	4	female	between 18 and 23 years	single	university	student	less than US$ 500	more than 60 min
3	3	3	3	3	3	3	3	3	3	3	3	3	3	3	3	3	3	3	3	3	3	3	3	4	male	between 18 and 23 years	single	university	student	less than US$ 500	from 10 min to 30 min
2	2	2	2	2	2	1	1	1	2	5	3	2	2	3	1	1	1	1	1	1	1	3	4	3	female	between 18 and 23 years	single	university	student	less than US$ 500	from 31 min to 60 min
2	2	2	3	2	3	1	1	1	4	2	2	2	3	2	2	2	2	2	2	2	2	2	3	3	male	between 18 and 23 years	single	university	student	less than US$ 500	less than 10 min
4	3	4	2	3	3	5	5	3	5	3	3	3	3	3	5	3	5	5	5	3	3	5	4	3	male	between 18 and 23 years	single	university	student	less than US$ 500	more than 60 min
4	3	2	3	5	4	2	2	2	4	5	5	5	5	5	3	4	3	2	3	3	4	4	5	5	female	between 24 and 29 years	single	university	private employee	less than US$ 500	more than 60 min
4	3	4	3	5	4	2	2	2	3	5	5	5	5	5	3	5	4	2	3	3	2	2	4	5	female	between 24 and 29 years	single	university	private employee	less than US$ 500	from 31 min to 60 min
4	4	5	5	4	5	4	4	3	5	3	4	4	4	4	4	5	5	5	5	4	5	5	3	3	male	between 30 and 35 years	single	high school	private employee	less than US$ 500	less than 10 min
1	1	2	1	4	5	1	1	3	5	3	4	2	1	1	1	3	3	1	3	4	5	5	5	5	male	between 18 and 23 years	single	university	student	less than US$ 500	from 10 min to 30 min
3	2	3	2	3	3	3	3	3	3	3	3	4	3	3	3	3	3	3	2	3	4	3	4	4	male	between 18 and 23 years	single	high school	student	less than US$ 500	from 10 min to 30 min
1	1	3	4	4	3	3	3	4	4	3	4	4	3	4	3	3	3	3	4	4	4	4	3	3	male	between 18 and 23 years	single	high school	public employee	from US$500 to US$1000	from 31 min to 60 min
5	5	5	5	5	5	5	5	5	5	5	5	5	5	5	5	5	5	5	5	5	5	5	5	5	male	between 18 and 23 years	single	university	student	less than US$ 500	from 31 min to 60 min
1	1	1	4	1	4	3	1	1	4	3	2	3	1	3	1	1	4	1	3	1	2	1	5	3	male	between 18 and 23 years	single	university	student	less than US$ 500	from 31 min to 60 min
1	1	2	2	2	2	2	1	1	1	3	2	2	1	1	1	1	1	1	1	1	1	4	3	3	female	between 18 and 23 years	single	university	student	less than US$ 500	less than 10 min
1	1	3	5	4	4	5	2	5	5	3	3	5	2	2	2	4	4	5	3	5	4	5	5	5	female	between 18 and 23 years	single	university	student	less than US$ 500	more than 60 min
1	1	2	1	1	3	5	1	1	5	5	5	4	2	3	1	4	4	1	1	5	3	4	5	5	female	between 18 and 23 years	single	university	student	less than US$ 500	from 31 min to 60 min
3	2	3	2	4	4	3	3	3	4	4	4	4	3	4	3	4	4	1	2	4	4	4	3	3	female	between 18 and 23 years	single	university	student	less than US$ 500	more than 60 min
2	1	3	2	2	1	1	1	1	3	3	3	4	3	1	2	2	4	3	3	3	1	3	3	3	female	between 18 and 23 years	other	high school	student	less than US$ 500	less than 10 min
1	1	5	5	3	5	1	3	3	4	5	5	5	5	1	2	2	1	1	1	2	2	5	3	4	male	more than 41 years	single	university	private employee	from US$500 to US$1000	from 31 min to 60 min
4	1	3	2	3	4	5	2	2	5	5	5	5	5	3	1	4	5	5	1	5	3	5	5	5	male	between 18 and 23 years	single	university	private employee	less than US$ 500	more than 60 min
2	4	4	5	3	5	4	4	1	4	4	2	4	5	4	2	4	2	2	3	4	2	3	4	4	female	more than 41 years	married	university	private employee	from US$500 to US$1000	from 31 min to 60 min
3	2	2	2	1	1	3	1	1	3	2	3	3	1	2	1	1	1	1	1	2	1	1	5	5	female	between 18 and 23 years	single	university	student	less than US$ 500	less than 10 min
3	3	3	3	4	5	3	3	5	5	5	5	5	5	3	3	3	3	3	3	5	5	5	4	4	female	between 18 and 23 years	single	university	student	less than US$ 500	from 31 min to 60 min
3	3	5	4	5	3	5	2	5	5	5	5	5	5	5	2	2	2	2	2	5	2	5	5	5	male	between 18 and 23 years	single	high school	student	less than US$ 500	more than 60 min
2	2	3	3	3	3	3	3	3	3	3	3	3	3	3	3	3	3	3	3	3	3	3	3	3	female	between 18 and 23 years	single	university	student	less than US$ 500	from 31 min to 60 min
2	1	2	1	2	2	1	1	1	2	3	3	3	2	1	1	1	2	1	1	2	2	2	3	2	male	between 18 and 23 years	single	university	student	less than US$ 500	from 10 min to 30 min
3	2	1	1	1	2	1	1	1	2	2	3	1	3	1	1	1	1	2	1	2	2	2	4	4	male	between 18 and 23 years	single	university	student	less than US$ 500	from 10 min to 30 min
1	1	1	1	1	1	1	1	1	3	2	2	2	1	1	1	3	2	1	1	3	1	3	3	3	female	between 18 and 23 years	single	high school	student	less than US$ 500	from 10 min to 30 min
3	3	4	4	3	4	5	3	3	5	3	4	4	3	3	3	4	4	3	4	4	4	4	4	4	female	between 36 and 41 years	other	university	private employee	less than US$ 500	from 31 min to 60 min
3	3	3	3	3	3	3	3	3	3	3	3	3	3	3	3	3	3	3	3	3	3	3	5	5	male	between 18 and 23 years	single	high school	student	less than US$ 500	from 31 min to 60 min
1	1	1	3	3	3	1	1	1	3	3	3	3	3	2	2	2	2	3	1	2	2	2	3	3	female	between 18 and 23 years	single	university	student	from US$500 to US$1000	from 31 min to 60 min
1	1	1	1	1	5	1	1	1	1	2	5	5	4	3	3	3	3	3	3	5	5	3	3	2	male	between 18 and 23 years	other	university	student	less than US$ 500	less than 10 min
1	1	1	1	1	1	1	1	1	1	1	1	1	1	1	1	1	1	2	2	2	2	3	4	4	female	between 24 and 29 years	married	university	student	less than US$ 500	from 31 min to 60 min
2	2	2	2	2	4	2	2	2	2	3	2	2	2	2	2	2	2	2	2	2	2	2	3	4	female	between 30 and 35 years	married	university	private employee	from US$500 to US$1000	from 31 min to 60 min
1	1	1	3	2	3	3	2	2	4	2	2	1	1	1	1	2	4	2	1	1	3	3	3	3	male	between 18 and 23 years	single	high school	student	less than US$ 500	from 31 min to 60 min
1	1	1	1	4	4	1	1	3	5	5	5	5	5	3	1	3	5	5	5	3	5	5	5	5	female	between 18 and 23 years	single	university	student	less than US$ 500	from 10 min to 30 min
1	1	2	2	4	3	1	1	1	1	3	3	3	1	2	1	2	1	1	2	3	2	3	3	2	female	between 18 and 23 years	single	university	student	less than US$ 500	from 10 min to 30 min
1	1	1	3	1	3	3	4	4	3	4	4	4	4	4	1	1	1	1	3	3	4	4	3	3	female	between 18 and 23 years	single	university	student	less than US$ 500	from 10 min to 30 min
5	4	3	2	2	1	4	5	5	2	2	3	3	4	1	3	1	1	1	3	1	1	3	4	2	female	between 18 and 23 years	single	university	student	less than US$ 500	from 10 min to 30 min
1	1	1	1	1	1	1	1	2	2	1	1	1	1	1	1	1	1	1	1	1	1	2	3	1	male	between 18 and 23 years	other	university	student	less than US$ 500	more than 60 min
5	4	1	1	5	5	4	1	1	3	4	5	5	5	4	1	2	4	1	3	4	4	4	5	5	female	between 18 and 23 years	single	university	student	less than US$ 500	from 31 min to 60 min
2	2	3	5	3	2	5	5	5	5	5	5	5	5	3	3	1	4	1	1	5	2	5	5	4	male	between 18 and 23 years	single	university	student	less than US$ 500	from 31 min to 60 min
1	1	4	5	2	3	3	4	4	3	1	3	3	1	3	2	2	1	5	4	1	3	4	3	3	male	between 18 and 23 years	single	university	student	less than US$ 500	from 10 min to 30 min
1	1	1	1	1	1	1	1	1	2	1	2	1	1	1	1	1	3	1	1	1	1	1	2	2	male	between 18 and 23 years	single	university	student	less than US$ 500	less than 10 min
4	4	5	4	5	5	5	5	4	5	5	5	5	5	5	5	5	5	5	5	5	5	5	5	4	male	between 18 and 23 years	single	university	student	less than US$ 500	from 31 min to 60 min
2	2	2	2	2	2	2	2	2	5	5	5	5	5	1	1	1	3	1	1	1	3	3	4	4	male	between 18 and 23 years	single	high school	student	less than US$ 500	from 10 min to 30 min
1	1	3	4	1	4	3	3	1	3	3	1	1	1	1	1	1	1	1	1	1	1	1	3	4	male	between 18 and 23 years	single	university	student	less than US$ 500	from 10 min to 30 min
4	3	5	1	4	5	2	2	5	2	5	5	5	3	1	1	3	3	2	5	5	5	5	2	2	female	between 18 and 23 years	single	university	student	less than US$ 500	more than 60 min
1	1	2	1	5	1	1	1	1	3	2	5	4	5	1	3	1	3	3	1	2	1	5	4	3	male	between 18 and 23 years	single	university	student	less than US$ 500	from 31 min to 60 min
3	1	2	1	1	5	2	5	5	5	5	5	5	5	5	5	5	5	5	2	1	5	5	4	4	male	between 18 and 23 years	single	high school	student	less than US$ 500	more than 60 min
2	1	1	3	5	4	1	2	1	2	3	2	1	1	2	2	3	5	5	4	4	4	5	3	4	male	between 18 and 23 years	single	high school	public employee	less than US$ 500	less than 10 min
1	2	3	4	3	2	1	2	3	4	3	2	1	2	3	4	3	2	1	2	3	4	3	4	1	female	between 18 and 23 years	single	high school	public employee	less than US$ 500	less than 10 min
3	3	4	3	4	4	5	3	4	4	4	5	5	3	3	3	4	4	3	2	4	3	4	5	5	female	between 18 and 23 years	single	university	student	less than US$ 500	from 10 min to 30 min
1	1	2	1	3	3	1	1	1	3	3	3	2	2	1	1	3	3	2	2	3	3	3	3	3	female	between 18 and 23 years	single	university	student	less than US$ 500	from 10 min to 30 min
1	1	1	1	1	2	1	1	1	3	3	3	2	2	1	1	1	3	1	1	2	3	3	2	2	female	between 18 and 23 years	single	high school	student	less than US$ 500	from 10 min to 30 min
1	1	1	1	3	5	1	1	1	1	2	1	1	1	5	1	2	4	1	1	1	3	5	5	3	female	between 18 and 23 years	single	university	student	less than US$ 500	from 31 min to 60 min
2	3	2	2	2	2	2	2	2	2	2	2	2	2	2	2	2	2	2	2	2	2	2	2	2	male	between 18 and 23 years	single	high school	student	less than US$ 500	from 10 min to 30 min
3	2	4	2	3	2	3	2	3	2	2	2	3	2	4	2	3	2	3	2	3	2	1	2	4	male	between 18 and 23 years	single	university	student	less than US$ 500	from 10 min to 30 min
2	1	3	1	2	1	3	2	1	3	3	3	2	2	2	2	2	2	2	1	2	1	2	3	3	male	between 18 and 23 years	single	university	student	less than US$ 500	from 31 min to 60 min
1	1	1	1	1	2	1	1	1	1	5	5	1	5	5	1	1	1	1	1	1	1	5	5	4	female	between 18 and 23 years	single	university	student	less than US$ 500	less than 10 min
1	3	2	1	2	3	1	1	1	2	3	2	2	3	2	3	3	3	2	1	2	3	2	3	3	female	between 18 and 23 years	single	high school	student	less than US$ 500	from 31 min to 60 min
1	1	1	1	1	1	3	2	1	2	3	1	1	1	1	1	1	1	1	1	1	1	4	4	4	female	between 18 and 23 years	single	university	student	less than US$ 500	from 10 min to 30 min
4	2	2	3	4	3	3	3	3	3	3	3	3	3	3	3	3	3	3	3	3	3	3	4	4	male	between 18 and 23 years	single	high school	public employee	less than US$ 500	from 10 min to 30 min
3	1	1	1	1	1	1	1	1	1	1	1	1	1	1	1	1	1	1	1	1	1	1	2	2	male	between 24 and 29 years	married	elementary school	student	less than US$ 500	from 31 min to 60 min
2	1	2	3	3	1	1	1	1	3	3	3	3	1	1	1	1	3	1	1	3	3	3	4	4	female	between 18 and 23 years	single	university	student	less than US$ 500	more than 60 min
2	2	2	2	2	4	4	4	4	4	4	4	4	3	4	3	3	3	3	3	4	4	4	4	4	male	between 18 and 23 years	single	university	student	less than US$ 500	from 10 min to 30 min
3	2	2	4	5	5	4	5	3	5	5	5	5	4	5	2	5	4	5	4	4	5	5	5	4	female	between 18 and 23 years	single	university	student	less than US$ 500	from 31 min to 60 min
1	1	2	1	1	1	2	1	1	4	1	1	1	1	1	1	1	1	1	1	1	3	4	3	3	male	between 24 and 29 years	single	university	private employee	from US$500 to US$1000	less than 10 min
1	1	1	3	2	3	1	1	1	3	4	3	2	2	5	3	4	5	3	2	1	4	2	5	5	female	between 18 and 23 years	single	high school	student	from US$500 to US$1000	less than 10 min
1	1	1	1	1	1	1	1	1	2	2	3	3	2	1	1	1	1	1	1	2	1	1	2	1	male	between 36 and 41 years	other	postgraduate /doctoral	public employee	from US$500 to US$1000	from 10 min to 30 min
3	3	3	3	3	3	3	3	3	3	3	3	3	3	3	3	3	3	3	3	3	3	3	3	3	female	between 18 and 23 years	single	high school	student	less than US$ 500	from 10 min to 30 min
5	5	4	5	5	5	4	4	3	5	5	4	4	5	4	4	5	4	4	4	5	5	5	4	5	male	between 18 and 23 years	single	university	student	less than US$ 500	from 31 min to 60 min
5	4	4	5	4	4	5	5	5	4	4	5	3	4	5	4	4	5	5	5	5	4	5	5	5	female	between 18 and 23 years	single	university	student	less than US$ 500	from 31 min to 60 min
1	1	1	2	3	4	1	1	1	3	4	4	4	1	1	1	1	4	3	1	2	2	3	4	4	female	between 18 and 23 years	other	high school	student	less than US$ 500	from 31 min to 60 min
5	5	4	3	3	5	3	2	2	4	3	4	3	4	4	4	4	4	4	4	5	5	5	4	5	female	between 18 and 23 years	other	university	student	less than US$ 500	from 31 min to 60 min
1	1	1	1	5	5	1	1	1	5	5	5	5	5	2	1	5	5	2	2	1	5	5	5	5	female	between 18 and 23 years	other	university	student	less than US$ 500	more than 60 min
1	1	1	1	1	5	1	1	1	4	2	1	3	1	5	4	5	1	1	5	5	5	5	4	4	female	between 18 and 23 years	single	university	student	less than US$ 500	from 31 min to 60 min
1	1	1	1	2	3	3	2	3	4	3	4	3	2	4	3	4	3	4	2	2	4	4	3	3	female	between 18 and 23 years	single	university	student	less than US$ 500	less than 10 min
2	2	2	2	2	2	2	2	2	2	2	2	2	2	2	2	2	3	2	2	2	2	3	3	3	female	between 24 and 29 years	single	high school	student	less than US$ 500	from 31 min to 60 min
1	1	2	2	2	2	1	1	1	2	3	3	3	3	3	1	1	2	1	1	3	2	3	5	5	male	between 30 and 35 years	single	university	private employee	from US$500 to US$1000	more than 60 min
1	1	1	1	1	1	1	1	1	1	1	4	4	3	5	1	4	3	3	3	3	3	3	5	4	female	between 30 and 35 years	single	university	private employee	from US$500 to US$1000	more than 60 min
1	1	1	1	1	1	1	1	1	1	1	1	1	1	1	1	1	1	1	1	1	1	1	4	4	male	between 18 and 23 years	single	university	private employee	from US$500 to US$1000	less than 10 min
1	1	1	1	1	3	3	1	3	3	1	2	2	2	1	1	1	1	1	1	3	3	3	3	4	female	between 30 and 35 years	single	university	private employee	from US$500 to US$1000	from 10 min to 30 min
3	3	4	3	3	3	2	3	3	3	4	4	3	4	3	3	3	3	3	3	3	3	3	4	4	male	between 18 and 23 years	single	university	private employee	more than US$1500	from 10 min to 30 min
2	2	4	3	5	4	2	2	3	5	5	5	5	3	3	1	3	3	1	1	3	4	4	2	4	female	between 18 and 23 years	single	university	private employee	from US$500 to US$1000	from 10 min to 30 min
3	4	5	4	3	5	4	3	4	5	5	5	5	3	4	4	4	3	4	5	5	3	3	3	3	female	between 24 and 29 years	single	university	private employee	from US$500 to US$1000	from 10 min to 30 min
1	2	2	3	2	3	1	1	1	3	4	4	4	4	4	2	2	2	2	3	3	2	3	4	4	male	between 24 and 29 years	single	high school	private employee	from US$500 to US$1000	from 31 min to 60 min
2	3	2	2	2	2	2	2	2	2	2	2	2	2	2	2	2	2	3	2	2	2	2	3	2	male	between 18 and 23 years	other	university	student	less than US$ 500	from 10 min to 30 min
5	5	2	4	2	2	1	1	1	1	2	2	2	5	2	3	2	2	1	1	3	3	2	5	4	female	between 18 and 23 years	single	university	business owner	less than US$ 500	from 10 min to 30 min
1	1	5	3	5	5	1	1	1	3	5	5	5	3	5	4	5	4	4	4	3	4	5	5	2	female	between 18 and 23 years	single	university	student	from US$500 to US$1000	from 10 min to 30 min
1	1	1	1	1	5	1	1	1	1	1	5	5	1	1	1	1	1	1	1	1	1	1	2	1	female	between 30 and 35 years	married	high school	student	less than US$ 500	from 10 min to 30 min
1	1	1	1	1	4	1	1	1	4	3	4	5	3	3	3	3	3	3	3	1	4	2	4	5	female	between 24 and 29 years	married	high school	public employee	less than US$ 500	from 31 min to 60 min
2	2	2	3	3	2	3	2	2	4	5	5	4	4	2	1	2	2	2	2	3	2	4	5	5	female	between 18 and 23 years	single	university	student	less than US$ 500	from 10 min to 30 min
2	1	1	3	3	3	2	1	2	2	3	3	3	3	2	1	3	3	1	3	3	3	3	5	3	female	between 18 and 23 years	single	university	student	less than US$ 500	from 31 min to 60 min
5	4	3	4	5	5	5	5	5	5	5	5	5	4	5	5	2	5	2	1	2	3	4	5	5	female	between 18 and 23 years	single	university	student	less than US$ 500	more than 60 min
5	5	4	5	4	5	4	5	5	5	5	4	4	4	4	3	4	3	4	4	5	5	5	5	4	male	between 18 and 23 years	single	university	student	less than US$ 500	more than 60 min
5	4	4	4	5	5	5	5	5	5	5	5	5	5	5	5	4	4	4	4	4	5	5	4	4	female	between 18 and 23 years	single	university	student	less than US$ 500	more than 60 min
5	5	5	4	4	4	4	4	3	4	4	5	4	5	4	5	4	5	4	5	4	5	5	4	4	female	between 18 and 23 years	single	university	student	less than US$ 500	more than 60 min
5	5	5	5	4	4	4	5	5	5	5	5	5	4	4	4	4	4	4	4	4	4	4	4	4	female	between 18 and 23 years	single	university	student	less than US$ 500	more than 60 min
5	4	4	4	5	5	5	5	4	4	4	4	5	5	5	5	4	4	5	5	5	5	5	4	4	female	between 18 and 23 years	single	university	student	less than US$ 500	more than 60 min
5	5	4	4	5	5	4	4	4	5	5	5	4	5	4	5	4	4	4	4	5	5	5	4	4	female	between 18 and 23 years	single	university	student	less than US$ 500	more than 60 min
1	1	2	5	4	5	5	1	1	5	3	5	5	2	3	5	3	2	3	5	4	3	1	5	4	male	between 18 and 23 years	single	university	student	from US$500 to US$1000	less than 10 min
5	4	1	3	5	5	3	3	3	3	5	4	4	4	5	3	4	5	3	4	3	4	4	4	4	female	between 18 and 23 years	single	university	student	less than US$ 500	from 31 min to 60 min
3	3	4	4	5	4	2	2	2	4	5	5	5	3	4	4	5	5	5	4	5	4	4	5	5	female	between 18 and 23 years	single	university	student	less than US$ 500	from 31 min to 60 min
2	2	3	2	3	4	1	1	1	3	4	4	2	3	3	4	4	3	4	2	1	1	1	5	4	female	between 18 and 23 years	single	university	student	from US$500 to US$1000	from 10 min to 30 min
1	2	1	1	3	2	5	1	1	5	3	5	5	5	1	1	1	1	1	1	1	1	1	4	4	female	between 18 and 23 years	single	university	student	less than US$ 500	from 31 min to 60 min
1	1	1	1	1	3	1	1	1	4	5	5	5	2	4	2	5	5	2	3	3	4	4	5	5	female	between 18 and 23 years	single	university	student	less than US$ 500	from 31 min to 60 min
1	1	1	1	1	3	1	1	1	2	1	2	4	2	1	1	1	1	2	1	1	3	3	4	4	female	between 18 and 23 years	single	university	student	less than US$ 500	from 10 min to 30 min
1	1	1	1	1	4	1	1	1	1	3	3	3	2	4	1	2	4	1	1	1	1	1	4	3	female	between 18 and 23 years	single	university	student	less than US$ 500	from 31 min to 60 min
4	4	2	3	3	4	1	2	3	4	5	5	2	5	1	3	3	3	1	5	5	5	4	3	3	female	between 18 and 23 years	single	university	student	less than US$ 500	from 10 min to 30 min
4	2	3	5	4	5	4	4	5	5	5	5	5	5	5	4	4	4	4	3	3	4	3	4	4	male	between 18 and 23 years	single	high school	student	less than US$ 500	less than 10 min
3	2	4	1	3	3	5	5	5	5	4	4	4	2	1	1	1	1	1	2	1	3	5	5	5	female	between 18 and 23 years	single	high school	student	less than US$ 500	from 31 min to 60 min
1	1	1	1	1	1	1	1	1	4	4	4	4	1	1	1	1	1	1	1	4	4	4	3	3	male	more than 41 years	other	high school	public employee	from US$1000 to US$1500	more than 60 min
2	2	3	3	2	4	4	3	2	3	3	4	4	2	3	2	2	3	2	4	4	3	4	4	4	female	between 18 and 23 years	single	university	student	less than US$ 500	from 10 min to 30 min
1	1	1	5	2	4	2	1	3	5	4	5	3	1	1	2	5	5	3	4	5	4	3	5	5	female	between 18 and 23 years	single	university	student	less than US$ 500	from 10 min to 30 min
1	1	3	3	4	5	1	2	1	3	5	5	5	5	3	2	2	3	2	1	5	2	5	4	4	male	between 18 and 23 years	single	university	student	less than US$ 500	from 31 min to 60 min
1	1	1	1	1	1	3	3	1	3	3	3	3	1	1	1	1	3	1	1	3	1	1	3	3	female	between 18 and 23 years	single	university	student	less than US$ 500	from 10 min to 30 min
1	1	1	3	3	5	3	2	2	5	5	5	5	5	5	5	5	5	5	5	4	4	4	4	5	female	between 24 and 29 years	single	university	public employee	less than US$ 500	from 10 min to 30 min
2	1	2	2	2	3	1	1	1	3	2	4	4	2	1	1	1	1	1	2	1	3	2	3	2	female	between 18 and 23 years	single	university	student	from US$1000 to US$1500	from 10 min to 30 min
1	1	1	1	1	5	1	1	1	5	1	5	5	5	3	1	3	4	5	5	1	5	3	5	5	male	between 24 and 29 years	single	high school	public employee	more than US$1500	more than 60 min
3	3	4	4	3	5	4	3	2	4	5	4	4	4	5	3	4	5	5	3	4	5	5	5	4	female	between 18 and 23 years	single	university	student	less than US$ 500	from 10 min to 30 min
2	2	3	3	3	4	1	1	1	2	3	3	3	2	3	1	4	5	3	1	3	3	3	4	4	male	between 24 and 29 years	single	university	student	less than US$ 500	from 10 min to 30 min
2	1	2	2	3	3	2	1	1	3	3	3	3	3	3	3	3	3	1	3	3	3	3	5	4	female	between 24 and 29 years	single	university	private employee	from US$500 to US$1000	from 31 min to 60 min
1	1	1	1	4	5	1	1	1	2	2	3	3	1	5	2	4	3	2	3	1	1	3	5	5	female	between 18 and 23 years	single	high school	private employee	from US$500 to US$1000	from 10 min to 30 min
1	1	1	1	1	1	1	1	1	1	1	1	1	1	1	1	1	1	1	1	1	1	1	1	1	female	between 36 and 41 years	single	high school	business owner	less than US$ 500	less than 10 min
1	1	2	2	2	2	3	1	2	4	3	4	2	3	2	1	2	3	2	3	3	4	4	4	4	female	between 18 and 23 years	single	university	student	less than US$ 500	from 10 min to 30 min
1	1	3	5	5	5	5	1	1	5	5	5	5	5	5	3	3	5	3	3	5	5	5	5	5	female	between 18 and 23 years	single	high school	student	less than US$ 500	more than 60 min
1	1	2	2	2	2	1	1	1	2	5	5	5	5	4	1	5	4	5	5	3	4	3	4	4	female	between 18 and 23 years	single	high school	public employee	less than US$ 500	less than 10 min
1	1	1	1	1	2	1	2	2	2	2	3	3	2	1	1	2	3	2	2	2	2	2	3	3	female	between 18 and 23 years	single	high school	public employee	less than US$ 500	less than 10 min
1	1	3	1	1	3	1	1	1	1	3	3	2	1	1	1	1	2	1	2	3	2	3	5	5	female	between 24 and 29 years	single	university	student	from US$500 to US$1000	from 10 min to 30 min
1	1	1	1	1	1	1	1	1	1	5	5	5	1	2	1	1	3	3	1	2	2	3	2	2	male	between 36 and 41 years	single	university	private employee	from US$500 to US$1000	from 10 min to 30 min
3	3	2	3	4	5	3	2	2	3	4	4	4	4	4	2	2	4	3	4	3	4	4	5	4	female	between 18 and 23 years	single	university	student	less than US$ 500	from 10 min to 30 min
3	3	3	4	4	5	5	2	5	5	3	5	5	5	5	2	3	5	2	4	5	5	5	4	4	female	between 18 and 23 years	single	university	student	less than US$ 500	from 10 min to 30 min
2	1	2	3	2	1	1	5	3	5	5	3	2	1	5	2	2	4	1	1	4	3	2	4	3	male	between 36 and 41 years	other	high school	business owner	from US$500 to US$1000	from 10 min to 30 min
5	5	5	5	5	5	5	5	5	5	5	5	5	5	5	5	5	5	5	5	5	5	5	5	5	female	more than 41 years	married	high school	business owner	less than US$ 500	from 10 min to 30 min
1	1	1	2	2	1	3	2	3	4	2	2	2	1	1	1	1	1	3	1	1	1	4	4	4	male	between 18 and 23 years	single	high school	student	less than US$ 500	from 31 min to 60 min
1	1	1	3	3	4	2	1	1	1	4	4	4	3	3	5	4	5	4	4	4	4	4	4	5	female	between 18 and 23 years	single	university	student	less than US$ 500	from 10 min to 30 min
1	1	1	1	2	3	3	1	1	3	1	3	3	3	1	1	2	3	1	1	1	1	1	3	3	female	between 30 and 35 years	single	university	business owner	from US$500 to US$1000	from 10 min to 30 min
3	2	2	2	2	4	2	1	1	2	4	4	4	4	1	2	2	4	4	4	4	4	4	4	4	female	between 18 and 23 years	single	high school	student	less than US$ 500	from 10 min to 30 min
1	1	1	1	1	2	4	5	5	5	4	2	2	1	1	1	1	3	2	2	1	3	3	5	5	female	between 18 and 23 years	single	university	student	less than US$ 500	more than 60 min
2	2	3	2	3	2	5	5	5	5	4	3	3	5	2	1	2	3	2	2	3	1	5	5	5	female	between 18 and 23 years	single	high school	student	less than US$ 500	more than 60 min
2	2	2	2	4	4	4	4	4	4	3	4	3	3	4	4	3	4	2	2	2	2	3	4	4	female	between 18 and 23 years	single	university	student	from US$500 to US$1000	more than 60 min
2	2	3	2	3	4	3	3	3	4	4	4	4	3	4	2	4	4	3	3	3	4	4	4	4	female	between 18 and 23 years	single	university	student	less than US$ 500	more than 60 min
1	1	2	1	2	3	2	2	5	5	3	3	2	1	3	2	5	3	3	3	2	5	5	3	3	male	between 18 and 23 years	single	university	student	less than US$ 500	from 10 min to 30 min
4	3	2	4	4	1	3	2	2	5	5	5	5	4	5	2	2	5	3	2	2	2	2	5	5	female	between 18 and 23 years	single	university	student	less than US$ 500	from 31 min to 60 min
1	1	1	1	2	2	2	1	2	3	2	3	2	1	2	1	3	2	1	2	1	2	2	3	3	male	between 18 and 23 years	single	high school	student	from US$500 to US$1000	from 31 min to 60 min
1	1	1	1	1	1	1	1	1	1	3	3	3	1	1	1	1	1	1	1	1	1	1	3	3	male	between 18 and 23 years	single	university	student	less than US$ 500	from 10 min to 30 min
4	4	2	2	4	2	3	3	3	3	3	2	2	4	2	2	2	2	2	2	4	2	4	4	4	male	more than 41 years	married	high school	business owner	less than US$ 500	from 31 min to 60 min
3	3	4	4	4	5	4	1	1	1	5	5	5	5	3	3	3	3	3	3	3	5	3	1	4	female	between 18 and 23 years	single	university	student	less than US$ 500	from 10 min to 30 min
1	1	2	1	2	1	1	2	2	2	3	3	3	1	2	2	2	2	3	2	2	2	2	4	4	male	between 36 and 41 years	married	university	private employee	from US$500 to US$1000	more than 60 min
1	1	2	2	2	3	3	3	3	4	3	3	4	2	2	2	4	4	4	4	4	4	4	4	4	female	between 18 and 23 years	single	university	student	less than US$ 500	from 10 min to 30 min
2	2	2	2	2	4	3	1	1	4	4	2	2	1	2	2	2	1	1	2	3	3	2	3	2	male	between 24 and 29 years	single	university	student	less than US$ 500	from 10 min to 30 min
1	1	3	1	1	3	1	1	1	3	3	4	4	1	1	1	3	1	1	1	3	1	2	5	5	male	between 18 and 23 years	single	university	student	less than US$ 500	more than 60 min
4	5	3	2	3	5	4	4	5	4	4	5	5	4	4	3	3	2	3	3	3	4	3	4	5	male	between 18 and 23 years	single	university	student	less than US$ 500	from 31 min to 60 min
1	1	1	1	1	1	1	1	1	1	2	1	1	1	1	1	1	1	1	1	1	1	1	2	2	male	between 18 and 23 years	single	university	private employee	from US$500 to US$1000	less than 10 min
1	1	1	1	2	2	2	1	2	5	1	1	1	1	1	1	1	1	1	1	1	1	1	3	4	female	between 24 and 29 years	other	university	private employee	less than US$ 500	from 10 min to 30 min
2	5	1	5	2	5	2	1	1	1	1	1	1	4	1	1	1	1	1	1	1	1	1	3	3	male	between 18 and 23 years	single	university	student	less than US$ 500	less than 10 min
5	5	5	5	5	5	5	5	5	5	5	5	5	5	5	5	5	5	5	5	5	5	5	5	5	male	between 18 and 23 years	single	university	student	from US$500 to US$1000	from 31 min to 60 min
